# Supplementary material for: Nutritional Status in Pediatric Psoriasis: A Case–Control Study in a Tertiary Care Referral Centre
Source: Children (Basel). 2024 Jul 22;11(7):885. doi: 10.3390/children11070885 (PMC11275588; doi:10.3390/children11070885)
Supplement: Supplementary file 1 [file children-11-00885-s001.zip]

Archive with 1 entries (1 files):
- children-3054059-supplementary.pdf
